# Supplementary material for: Measurement of Cardiothoracic Ratio on Chest X-rays Using Artificial Intelligence—A Systematic Review and Meta-Analysis
Source: J Clin Med. 2024 Aug 8;13(16):4659. doi: 10.3390/jcm13164659 (PMC11355006; doi:10.3390/jcm13164659)
Supplement: Supplementary file 1 [file jcm-13-04659-s001.zip]

Archive with 10 entries (10 files):
- Supplement S0_Study protocol.pdf
- Supplement S1_PICO.pdf
- Supplement S2_PRISMA_2020_flow_diagram_CTR+sys+meta 1.pdf
- Supplement S3_PRISMA_2020_checklist.pdf
- Supplement S4_PRISMA_2020_abstract_checklist.pdf
- Supplement S5_JBI_checklist.pdf
- Supplement S6_AMSTAR2.pdf
- Supplement S7_CASP checklist.pdf
- Supplement S8_ Risk of bias assessment.xlsx
- Supplement S9_ SLR illustration.pdf
