# Supplementary material for: Measurement of Cardiothoracic Ratio on Chest X-rays Using Artificial Intelligence—A Systematic Review and Meta-Analysis
Source: J Clin Med. 2024 Aug 8;13(16):4659. doi: 10.3390/jcm13164659 (PMC11355006; doi:10.3390/jcm13164659)
Supplement: Supplementary file 1 [file jcm-13-04659-s001.zip › Supplement S8_ Risk of bias assessment.xlsx]

## Sheet: Arkusz1
Date of publication	Author	Random sequence generation (selection bias)	Allocation concealment (selection bias)	Blinding of participants and researchers (performance bias)	Blinding of outcome assessment (detection bias)	Incomplete outcome data (attrition bias)	Selective reporting (reporting bias)	Other bias
07 June 2021	Saiviroonporn P. et al.	Unclear risk	Unclear risk	Unclear risk	Unclear risk	Low risk	Low risk	Low risk
16 March 2022	Saiviroonporn P. et al.	Unclear risk	Unclear risk	Unclear risk	Unclear risk	Low risk	Low risk	Low risk
23 March 2020	Arsalan M. et al.	Unclear risk	Unclear risk	Unclear risk	Unclear risk	Low risk	Low risk	Low risk
19 August 2021	Lee M. S. et al.	Unclear risk	Unclear risk	Unclear risk	Unclear risk	Low risk	Low risk	Low risk
07 February 2023	Chou C.-Y. et al.	Unclear risk	Unclear risk	Unclear risk	Unclear risk	Low risk	Low risk	Low risk
9 April 2023	Chou H.-H. et al.	Unclear risk	Low risk	Unclear risk	Low risk	Low risk	Low risk	Low risk
3 May 2021	Nam J.-G. et al.	Unclear risk	Low risk	Unclear risk	Unclear risk	Low risk	Low risk	Low risk
21 July 2022	Ajmera P. et al.	Unclear risk	Low risk	Unclear risk	Unclear risk	Low risk	Low risk	Low risk
28 October 2018	Que Q. et al.	Unclear risk	Unclear risk	Low risk	Low risk	Low risk	Low risk	Low risk
17 June 2022	Jaffar A. et al.	Unclear risk	Unclear risk	Unclear risk	Unclear risk	Low risk	Low risk	Low risk
July 2021	Chaisangmongkon W. et al.	Unclear risk	Low risk	Unclear risk	Unclear risk	Low risk	Low risk	Low risk
19 May 2021	Leilei Z. et al.	Unclear risk	Unclear risk	Low risk	Unclear risk	Low risk	Low risk	Low risk
March 2019	Li Z. et al.	Unclear risk	Unclear risk	Low risk	Unclear risk	Low risk	Low risk	Low risk
January 2022	Wu J.-X. et al.	Unclear risk	Unclear risk	Unclear risk	Unclear risk	Low risk	Low risk	Low risk
